# Supplementary material for: SERPINE1 mRNA Binding Protein 1 Is Associated with Ischemic Stroke Risk: A Comprehensive Molecular–Genetic and Bioinformatics Analysis of SERBP1 SNPs
Source: Int J Mol Sci. 2023 May 13;24(10):8716. doi: 10.3390/ijms24108716 (PMC10217814; doi:10.3390/ijms24108716)
Supplement: Supplementary file 1 [file ijms-24-08716-s001.zip]

Archive with 1 entries (1 files):
- ijms-2358303-supplementary.pdf
